# Supplementary material for: Apoptosis-Related Gene Expression in an Adult Cohort with Crimean-Congo Hemorrhagic Fever
Source: PLoS One. 2016 Jun 15;11(6):e0157247. doi: 10.1371/journal.pone.0157247 (PMC4909233; doi:10.1371/journal.pone.0157247)
Supplement: S1 Table — (XLS) [file pone.0157247.s001.xls]

## Sheet: Sheet1
	Participant no	Leucocytes	Neutrophils	Haemaglobin	Lymphocytes	Monocytes	Eosinophils	Basophils	AST	ALT	LDH	Age	PLT	PT	PTT	INR	BUN	Creatinine	SGS Score	Onset of symptoms
	1	7740	6240	14.2	880	150	180	220	1087	406	2447	71	10000	13.3	77	1.19	51.4	1.84	9	4
	2	5000	3000	13.4	1590	240	50	30	16.4	16.4	218	39	212000	12.7	26.6	1.14	8.6	0.56	1	1
	3	2810	1870	14.8	610	210	30	10	111	65	468	59	62000	12.5	43	1.12	11.6	0.75	3	4
	4	1890	1530	16.6	30	90	10	30	515	215	661	61	52000	10.2	31.3	0.91	12.1	0.66	6	5
	5	1260	770	15.6	370	50	10	40	160	64	.	53	77000	11.9	38.4	1.06	19	0.74	2	4
	6	2870	2000	14.6	700	100	20	10	38.8	26	286	43	184000	11.6	27.9	0.98	12.9	0.89	0	3
	7	2820	2110	14.6	570	40	60	10	201	69	403	57	80000	12.5	43.3	1.12	24	1.02	3	5
	8	8840	7290	12.8	1100	90	190	80	308	56	884	67	16000	14.2	53	1.27	21.8	1.25	7	2
	9	1450	970	11.3	270	130	10	10	163	91	567	49	52000	10.9	32.8	0.97	11	0.55	3	4
	10	7060	4430	16.1	1830	220	360	320	2198	437	5067	73	19000	15.1	63.8	1.36	44	1.9	8	4
	11	2420	1930	12.8	370	70	10	20	128	24	1073	20	52000	17.4	69	1.57	9.15	0.53	5	3
	12	940	590	13.3	300	20	30	70	92	30	392	45	91000	12.9	42.6	1.16	12.8	0.85	1	2
	13	3720	2490	18.3	820	170	40	60	1159	547	1794	67	12000	11	45	0.98	26	1.01	7	4
	14	2940	2240	12.5	400	210	20	10	32	16	183	63	121000	12.2	32.6	1.09	18.7	1.04	1	2
	15	1660	1110	14.8	410	70	10	10	98	75	303	54	84000	10.8	32.7	0.96	12.4	1.04	2	5
	16	2140	1460	14.7	490	70	20	20	279	209	509	42	64000	10.8	34.8	0.96	12	1.01	3	3
	17	14080	9600	9	3630	410	150	1010	1511	596	3797	63	32000	32	92	2.96	29.6	1.81	13	6
	18	8510	6740	12.2	990	200	230	210	299	224	2088	27	18000	15	72.4	1.38	6.5	0.9	8	3
	19	3510	3130	13.3	240	80	40	20	478	171	1574	71	17000	13.9	43	1.22	22	1.47	8	2
	20	9890	8500	13.7	990	160	110	50	690	218	705	68	19000	15.3	63.1	1.34	26	1.08	6	2
																				3.4
																				1.31389
																				1-6 days
LOW SGS		Leucocytes	Neutrophils	Haemaglobin	Lymphocytes	Monocytea	Eosinophila	Basophils	AST	ALT	LDH	Age	PLT	PT	PTT	INR	BUN	Creatinine	Onset of symptoms
	2	5000	3000	13.4	1590	240	50	30	16.4	16.4	218	39	212000	12.7	26.6	1.14	8.6	0.56	1
	3	2810	1870	14.8	610	210	30	10	111	65	468	59	62000	12.5	43	1.12	11.6	0.75	4
	5	1260	770	15.6	370	50	10	40	160	64		53	77000	11.9	38.4	1.06	19	0.74	4
	6	2870	2000	14.6	700	100	20	10	38.8	26	286	43	184000	11.6	27.9	0.98	12.9	0.89	3
	7	2820	2110	14.6	570	40	60	10	201	69	403	57	80000	12.5	43.3	1.12	24	1.02	5
	9	1450	970	11.3	270	130	10	10	163	91	567	49	52000	10.9	32.8	0.97	11	0.55	4
	12	940	590	13.3	300	20	30	70	92	30	392	45	91000	12.9	42.6	1.16	12.8	0.85	2
	14	2940	2240	12.5	400	210	20	10	32	16	183	63	121000	12.2	32.6	1.09	18.7	1.04	2
	15	1660	1110	14.8	410	70	10	10	98	75	303	54	84000	10.8	32.7	0.96	12.4	1.04	5
	16	2140	1460	14.7	490	70	20	20	279	209	509	42	64000	10.8	34.8	0.96	12	1.01	3
	Mean	2389	1612	13.96	571	114	26	22	119.12	66.14	369.889	50.4	102700	11.88	35.47	1.056	14.3	0.845	3.3
	Std Dev	1181.56	762.07	1.30911	383.361	79.6102	17.127	19.8886	82.8001	56.789	131.779	8.04432	54035.1	0.813497	6.11829	0.0808565	4.70602	0.18981	1.33749
	Min-max	940-5000	590-3000	11,3-15,6	270-1590	20-240	10--60	10--70	16,4-279	16-209	183-567	39-63	52000-212000	10,8-12,9	26,6-43,3	0,96-1,16	8,6-24	0,55-1,04	0,55-1,05
MODERATE SGS		Leucocytes	Neutrophila	Haemaglobin	Lymphocytes	Monocytes	Eosinophils	Basophils	AST	ALT	LDH	Age	PLT	PT	PTT	INR	BUN	Creatinine	Onset of symptoms
	4	1890	1530	16.6	30	90	10	30	515	215	661	61	52000	10.2	31.3	0.91	12.1	0.66	5
	8	8840	7290	12.8	1100	90	190	80	308	56	884	67	16000	14.2	53	1.27	21.8	1.25	2
	10	7060	4430	16.1	1830	220	360	320	2198	437	5067	73	19000	15.1	63.8	1.36	44	1.9	4
	11	2420	1930	12.8	370	70	10	20	128	24	1073	20	52000	17.4	69	1.57	9.15	0.53	3
	13	3720	2490	18.3	820	170	40	60	1159	547	1794	67	12000	11	45	0.98	26	1.01	4
	18	8510	6740	12.2	990	200	230	210	299	224	2088	27	18000	15	72.4	1.38	6.5	0.9	3
	19	3510	3130	13.3	240	80	40	20	478	171	1574	71	17000	13.9	43	1.22	22	1.47	2
	20	9890	8500	13.7	990	160	110	50	690	218	705	68	19000	15.3	63.1	1.34	26	1.08	2
	Mean	5730	4505	14.475	796.25	135	123.75	98.75	721.875	236.5	1730.75	56.75	25625	14.0125	55.075	1.25375	20.9438	1.1	3.125
	Std Dev	3188.04	2676.6	2.22181	575.051	59.2814	126.258	108.685	673.595	177.119	1445.83	20.8994	16431.1	2.35884	14.3997	0.216857	12.0149	1.33276	1.12599
		1890-9890	1530-8500	12,2-18,3	30-1830	70-220	10--360	20-320	128-2198	24-547	705-5067	20-73	12000-52000	10,2-17,4	31,3-72,4	0,91-1,57	6,5-44	0,53-1,9	0,53-1,10
HIGH SGS		Leucocytea	Neutrophil	Haemaglobin	Lymphocytes	Monocytea	Eosinophils	Basophila	AST	ALT	LDH	Age	PLT	PT	PTT	INR	BUN	Creatinine	Onset of symtoms
	1	7740	6240	14.2	880	150	180	220	1087	406	2447	71	10000	13.3	77	1.19	51.4	1.84	4
	17	14080	9600	9	3630	410	150	1010	1511	596	3797	63	32000	32	92	2.96	29.6	1.81	6
	Mean	10910	7920	11.6	2255	280	165	615	1299	501	3122	67	21000	22.65	84.5	2.075	40.5	1.825	5
	Std Dev	4483.06	2375.88	3.67696	1944.54	183.848	21.2132	558.614	299.813	134.35	954.594	5.65685	15556.3	13.2229	10.6066	1.25158	15.4149	0.0212132	1.41421
