# Supplementary material for: Apoptosis-Related Gene Expression in an Adult Cohort with Crimean-Congo Hemorrhagic Fever
Source: PLoS One. 2016 Jun 15;11(6):e0157247. doi: 10.1371/journal.pone.0157247 (PMC4909233; doi:10.1371/journal.pone.0157247)
Supplement: S2 Table — (XLS) [file pone.0157247.s002.xls]

## Sheet: apopplos
Participant number	Control	Age	Gender	Onset of symptom	Days since exposure	Exposure to fırst symptom	Tick attachment	Tick self removal	Ticks remove from animal	Animal contact	Resides in rural area	Contact with earth	Ribavirin	Day of Ribavirin	Immune serum	Bleeding	Systolic BP	Diastolic BP	Pulse	Leucocyte	Neutrophil	Hemoglobin	Lymphocyte	Eosinophil	Platelet	PT	INR	PTT	AST	ALT	CPK	BUN	Creatinin	Ldh	Total bilirubin	Direct Bilirubin	Death	Fever	Consciousness impaired	Confusion	Neck rigidity	Splenomegaly	Hepatomegaly	Monocyte	Basophil
1	0	71	2	4	n/a	n/a	1	0	0	1	1	1	0	0	1	3	90	60	92	7740	6240	14.2	880	180	10000	13.3	1.19	77	1087	406	711	51.4	1.84	2447	0.97	0.56	0	1	1	1	0	0	0	150	220
2	0	39	1	1	8	7	1	0	0	1	1	1	0	0	0	1	90	60	84	5000	3000	13.4	1590	50	212000	12.7	1.14	26.6	16.4	16.4	90	8.6	0.56	218	1.1	0.2	1	0	0	0	0	0	0	240	30
3	0	59	2	4	7	3	1	1	0	1	1	1	0	0	0	3	90	60	76	2810	1870	14.8	610	30	62000	12.5	1.12	43	111	65	1267	11.6	0.75	468	0.33	0.11	1	1	0	0	0	0	0	210	10
4	0	61	1	5	5	0	1	1	0	1	1	1	0	0	0	1	110	70	86	1890	1530	16.6	30	10	52000	10.2	0.91	31.3	515	215	3590	12.1	0.66	661	0.35	0.16	1	1	0	0	0	0	0	90	30
5	0	53	2	4	5	1	1	1	0	1	1	1	0	0	0	0	90	60	84	1260	770	15.6	370	10	77000	11.9	1.06	38.4	160	64	446	19	0.74	#NULL!	0.28	0.09	1	1	0	0	0	0	0	50	40
6	0	43	2	3	5	2	1	0	0	1	1	1	0	0	0	0	120	70	84	2870	2000	14.6	700	20	184000	11.6	0.98	27.9	38.8	26	316	12.9	0.89	286	0.31	0.13	1	1	0	0	0	0	0	100	10
7	0	57	1	5	6	1	1	1	0	1	1	1	1	0	0	1	70	40	76	2820	2110	14.6	570	60	80000	12.5	1.12	43.3	201	69	426	24	1.02	403	0.25	0.02	1	1	0	0	0	0	0	40	10
8	0	67	2	2	n/a	n/a	0	0	0	1	1	1	1	0	0	3	90	60	82	8840	7290	12.8	1100	190	16000	14.2	1.27	53	308	56	656	21.8	1.25	884	0.65	0.18	1	1	0	1	0	0	0	90	80
9	0	49	1	4	n/a	n/a	0	0	0	1	1	1	0	0	1	1	110	70	80	1450	970	11.3	270	10	52000	10.9	0.97	32.8	163	91	120	11	0.55	567	0.36	0.09	1	1	0	0	0	0	0	130	10
10	0	73	2	4	30	26	n/a	n/a	0	1	1	1	0	0	1	1	110	70	88	7060	4430	16.1	1830	360	19000	15.1	1.36	63.8	2198	437	788	44	1.9	5067	2.88	2.51	0	1	1	0	0	0	0	220	320
11	0	20	1	3	5	2	1	1	0	1	1	1	0	0	0	1	100	70	88	2420	1930	12.8	370	10	52000	17.4	1.57	69	128	24	92	9.15	0.53	1073	0.29	0.08	1	1	0	0	0	0	0	70	20
12	0	45	2	2	6	4	0	1	0	n/a	1	1	0	0	0	0	100	60	56	940	590	13.3	300	30	91000	12.9	1.16	42.6	92	30	598	12.8	0.85	392	0.45	0.11	1	1	0	0	0	0	0	20	70
13	0	67	2	4	n/a	n/a	0	0	0	n/a	1	1	0	0	0	2	120	80	88	3720	2490	18.3	820	40	12000	11	0.98	45	1159	547	542	26	1.01	1794	1.21	0.57	1	1	0	0	0	0	0	170	60
14	0	63	2	2	4	2	1	n/a	0	1	1	1	0	0	0	0	110	70	88	2940	2240	12.5	400	20	121000	12.2	1.09	32.6	32	16	150	18.7	1.04	183	0.74	0.04	1	1	0	0	0	0	0	210	10
15	0	54	2	5	15	10	1	1	0	1	1	1	0	0	0	0	120	70	84	1660	1110	14.8	410	10	84000	10.8	0.96	32.7	98	75	1485	12.4	1.04	303	0.35	0.1	1	1	0	0	0	0	0	70	10
16	0	42	2	3	7	4	1	1	0	n/a	1	1	0	0	0	0	120	80	80	2140	1460	14.7	490	20	64000	10.8	0.96	34.8	279	209	1714	12	1.01	509	0.42	0.12	1	1	0	0	0	0	0	70	20
17	0	63	1	6	10	4	1	1	0	1	1	1	0	0	0	3	110	70	80	14080	9600	9	3630	150	32000	32	2.96	92	1511	596	264	29.6	1.81	3797	3.32	1.85	0	1	0	0	0	0	0	410	1010
18	0	27	2	3	7	4	1	1	0	0	0	0	0	0	1	3	110	70	100	8510	6740	12.2	990	230	18000	15	1.38	72.4	299	224	298	6.5	0.9	2088	0.54	0.14	0	1	0	0	0	0	0	200	210
19	0	71	2	2	20	18	0	0	0	n/a	1	1	0	0	0	3	120	60	96	3510	3130	13.3	240	40	17000	13.9	1.22	43	478	171	95	22	1.47	1574	1.1	0.27	0	1	1	1	0	0	0	80	20
20	0	68	2	2	7	5	1	1	0	n/a	n/a	n/a	0	0	0	0	100	60	80	9890	8500	13.7	990	110	19000	15.3	1.34	63.1	690	218	227	26	1.08	705	0.69	0.14	1	1	0	0	0	0	0	160	50
	1	43	1
	1	28	2
	1	32	2
	1	33	2
	1	24	2
	1	35	1
	1	27	1
	1	24	1
	1	35	1
	1	46	2
